# Supplementary material for: Recombinant Humanized Collagen Enhances Secreted Protein Levels of Fibroblasts and Facilitates Rats’ Skin Basement Membrane Reinforcement
Source: J Funct Biomater. 2025 Feb 1;16(2):47. doi: 10.3390/jfb16020047 (PMC11856143; doi:10.3390/jfb16020047)
Supplement: Supplementary file 1 [file jfb-16-00047-s001.zip]

Archive with 1 entries (1 files):
- jfb-3409624-supplementary.pdf
